# Supplementary material for: Preparation of a Lyophilized Bovine Milk Reference Material for Quality Control of Amoxicillin Detection
Source: Vet Sci. 2026 Feb 15;13(2):193. doi: 10.3390/vetsci13020193 (PMC12945065; doi:10.3390/vetsci13020193)
Supplement: Supplementary file 1 [file vetsci-13-00193-s001.zip]

Archive with 1 entries (1 files):
- vetsci-4060166-supplementary.pdf
